# Supplementary material for: Chronobiologically-informed features from CGM data provide unique information for XGBoost prediction of longer-term glycemic dysregulation in 8,000 individuals with type-2 diabetes
Source: PLOS Digit Health. 2025 Apr 9;4(4):e0000815. doi: 10.1371/journal.pdig.0000815 (PMC11981153; doi:10.1371/journal.pdig.0000815)
Supplement: S1 Table — (XLSX) [file pdig.0000815.s003.xlsx]

## Sheet: Sheet1
Field or Variable Name	Data Type	Data Format	Units	Description	Possible Values	Example	Flags	Notes
PID	Integer	NN		Unique identifier of participant associated to the sample of data	1-8000
Age	Integer	NN	years	Reported age of participant	30-90
Gender	Categorical			Reported gender of patient	Female, Male
Treatment	Categorical			Reported insulin treatment type of the patient	no, yes-fast-acting, yes-long-acting, yes-both
AreaAbove	Floating Point	NN.NNN	mg min / dL	Area above 180 mg/dL on day prior to date of prediction	≥ 0
AreaAbove_early	Floating Point	NN.NNN	mg min / dL	Area above 180 mg/dL of morning prior to date of prediction	≥ 0
AreaAbove_mid	Floating Point	NN.NNN	mg min / dL	Area above 180 mg/dL of midday prior to date of prediction	≥ 0
AreaAbove_late	Floating Point	NN.NNN	mg min / dL	Area above 180 mg/dL of evening prior to date of prediction	≥ 0
AreaBelow	Floating Point	NN.NNN	mg min / dL	Area below 70 mg/dL of day prior to date of prediction	≥ 0
TWR	Floating Point	NN.NNN	%	Time within 70 – 180 mg/dL range on day prior to date of prediction	0-100
Mean	Floating Point	NN.NNN	mg/dL	Mean of CGM values of whole day prior to date of prediction	≥ 0
Median	Floating Point	NN.NNN	mg/dL	Median of CGM values of whole day prior to date of prediction	≥ 0
Median_early	Floating Point	NN.NNN	mg/dL	Median of CGM values of morning prior to date of prediction	≥ 0
Median_mid	Floating Point	NN.NNN	mg/dL	Median of CGM values of midday prior to date of prediction	≥ 0
Median_late	Floating Point	NN.NNN	mg/dL	Median of CGM values of evening prior to date of prediction	≥ 0
Max	Floating Point	NN.NNN	mg/dL	Maximum of CGM values of whole day prior to date of prediction	≥ 0
Min	Floating Point	NN.NNN	mg/dL	Minimum of CGM values of whole day prior to date of prediction	≥ 0
STD	Floating Point	NN.NNN	mg/dL	Standard deviation of CGM values of whole day prior to date of prediction	≥ 0
STD_early	Floating Point	NN.NNN	mg/dL	Standard deviation of CGM values of morning prior to date of prediction	≥ 0
STD_mid	Floating Point	NN.NNN	mg/dL	Standard deviation of midday prior to date of prediction	≥ 0
STD_late	Floating Point	NN.NNN	mg/dL	Standard deviation of evening prior to date of prediction	≥ 0
CV	Floating Point	NN.NNN	mg/dL	Coefficient of variation of CGM values of whole day prior to date of prediction	≥ 0
Skew	Floating Point	NN.NNN	mg/dL	Skew of CGM values of whole day prior to date of prediction	≥ 0
Kurt	Floating Point	NN.NNN	mg/dL	Kurtosis of CGM values of whole day prior to date of prediction	≥ 0
Kurt_early	Floating Point	NN.NNN	mg/dL	Kurtosis of CGM values of morning prior to date of prediction	≥ 0
Kurt_mid	Floating Point	NN.NNN	mg/dL	Kurtosis of CGM values of midday prior to date of prediction	≥ 0
Kurtosis_late	Floating Point	NN.NNN	mg/dL	Kurtosis of CGM values of evening prior to date of prediction	≥ 0
CI_all	Floating Point	NN.NNN	mg/dL	Complexity Index of CGM values of whole day prior to date of prediction	≥ 0
CI_early	Floating Point	NN.NNN	mg/dL	Complexity Index of CGM values of morning prior to date of prediction	≥ 0
CI_mid	Floating Point	NN.NNN	mg/dL	Complexity Index of CGM values of midday prior to date of prediction	≥ 0
CI_late	Floating Point	NN.NNN	mg/dL	Complexity Index of CGM values of evening prior to date of prediction	≥ 0
CI_sleep	Floating Point	NN.NNN	mg/dL	Complexity Index of CGM values between 1 AM and 5 AM on date of prediction	≥ 0
SD1	Floating Point	NN.NNN	mg/dL	Short-term variability of Poincaré plot made of CGM values from date prior to prediction	≥ 0
SD2	Floating Point	NN.NNN	mg/dL	Long-term variability of Poincaré plot made of 5-min lagged CGM values from date prior to prediction	≥ 0
SD Ratio	Floating Point	NN.NNN		Ratio of SD1 and SD2	≥ 0
SD1sleep	Floating Point	NN.NNN	mg/dL	Short-term variability of Poincaré plot made of 5-min lagged CGM values from sleep on date of prediction	≥ 0
SD2sleep	Floating Point	NN.NNN	mg/dL	Long-term variability of Poincaré plot made of 5-min lagged CGM values from sleep on date of prediction	≥ 0
SDRatiosleep	Floating Point	NN.NNN		Ratio of SD1 Sleep and SD2 Sleep	≥ 0
SD1_24h_sleep	Floating Point	NN.NNN	mg/dL	Short-term variability of Poincaré plot made of 24-hr lagged CGM values from 1 AM to 5 AM of date prior to prediction and 1 AM to 5 AM of day of prediction	≥ 0
SD2_24h_sleep	Floating Point	NN.NNN	mg/dL	Long-term variability of Poincaré plot made of 24-hr lagged CGM values from 1 AM to 5 AM of date prior to prediction and 1 AM to 5 AM of day of prediction	≥ 0
SDR_24h_sleep	Floating Point	NN.NNN		Ratio of SD1 24hr Sleep and SD2 24hr Sleep	≥ 0
YesterToday_SD1	Floating Point	NN.NNN	mg/dL	Short-term variability of Poincaré plot made of 24-hr lagged CGM values from two days prior to date of prediction and day prior to date of prediction	≥ 0
YesterToday_SD2	Floating Point	NN.NNN	mg/dL	Long-term variability of Poincaré plot made of 24-hr lagged CGM values from 1 two days prior to date of prediction and day prior to date of prediction	≥ 0
YesterToday_SDR	Floating Point	NN.NNN		Ratio of Yesterday-Today SD1 and Yesterday-Today SD2	≥ 0
SleepEucDist	Floating Point	NN.NNN	mg/dL	Euclidean distance between the CGM timeseries between 1 AM and 5 AM on the date prior to prediction and the CGM timeseries between 1 AM and 5 AM on the day of prediction	≥ 0
AreaAboveLabel	Categorical	N		Label for whether a day's area above range is 20% below, within +/- 20%, or 20% or above the area above recommended CGM values compared to the prior day	0,1,2			0 - 20% below prior day's area above range; 1 - within +/- 20% of prior day's area above range; 2 - 20% above prior day's area above range
