# Supplementary material for: Chronobiologically-informed features from CGM data provide unique information for XGBoost prediction of longer-term glycemic dysregulation in 8,000 individuals with type-2 diabetes
Source: PLOS Digit Health. 2025 Apr 9;4(4):e0000815. doi: 10.1371/journal.pdig.0000815 (PMC11981153; doi:10.1371/journal.pdig.0000815)
Supplement: S2 Table — (XLSX) [file pdig.0000815.s004.xlsx]

## Sheet: Sheet1
Model 1 performance for each fold
Model 1
	Fold 1	Fold 2	Fold 3	Fold 4	Fold 5
Accuracy	0.52	0.52	0.53	0.51	0.53
Precision	0.56	0.55	0.57	0.56	0.57
Recall	0.57	0.56	0.57	0.56	0.56
AUROC	0.69	0.7	0.7	0.68	0.67
F1	0.56	0.55	0.57	0.56	0.56
