# Supplementary material for: Chronobiologically-informed features from CGM data provide unique information for XGBoost prediction of longer-term glycemic dysregulation in 8,000 individuals with type-2 diabetes
Source: PLOS Digit Health. 2025 Apr 9;4(4):e0000815. doi: 10.1371/journal.pdig.0000815 (PMC11981153; doi:10.1371/journal.pdig.0000815)
Supplement: S3 Table — (XLSX) [file pdig.0000815.s005.xlsx]

## Sheet: Sheet1
Model 2 performance for each fold
Model 2
	Fold 1	Fold 2	Fold 3	Fold 4	Fold 5
Accuracy	0.57	0.58	0.58	0.56	0.58
Precision	0.6	0.61	0.59	0.61	0.6
Recall	0.59	0.62	0.62	0.61	0.62
AUROC	0.72	0.76	0.71	0.74	0.72
F1	0.61	0.61	0.6	0.6	0.59
